# Supplementary material for: Crossroads of Antimicrobial and Diagnostic Stewardship: Assessing Risks to Develop Clinical Decision Support to Combat Multidrug-Resistant Pseudomonas
Source: Open Forum Infect Dis. 2023 Oct 12;10(10):ofad512. doi: 10.1093/ofid/ofad512 (PMC10603593; doi:10.1093/ofid/ofad512)
Supplement: ofad512_Supplementary_Data [file ofad512_supplementary_data.zip]

Archive with 2 entries (2 files):
- Survey_ClinicalDecisionSupport.pdf
- MDRP Supplementary Appendix.docx
